# Supplementary material for: Three-dimensional architecture of the whole human soleus muscle in vivo
Source: PeerJ. 2018 Apr 18;6:e4610. doi: 10.7717/peerj.4610 (PMC5910694; doi:10.7717/peerj.4610)
Supplement: Data S1 [file peerj-06-4610-s001.zip]

Archive with 3 entries (3 files):
- cadaver_data/cadaver_data_01.txt
- cadaver_data/cadaver_data_02.txt
- cadaver_data/readme.txt
