# Supplementary material for: Three-dimensional architecture of the whole human soleus muscle in vivo
Source: PeerJ. 2018 Apr 18;6:e4610. doi: 10.7717/peerj.4610 (PMC5910694; doi:10.7717/peerj.4610)
Supplement: Data S1 [file peerj-06-4610-s001.zip › cadaver_data/cadaver_data_01.txt]

Compartment	fibre length (mm)	pennation angle (degr)
MA	35.54	24.38
MA	30.95	28.14
MA	36.57	25.92
MA	34.34	29.70
MA	38.49	27.67
MA	25.42	34.83
MA	30.06	35.77
MA	30.61	32.32
MA	25.24	35.60
MA	24.64	36.89
MA	32.22	32.64
MA	27.53	39.76
MA	28.62	39.65
MA	35.44	34.13
MA	32.86	35.93
MA	33.62	31.86
MA	34.92	26.03
MA	34.51	29.16
MA	35.20	28.80
MA	39.07	17.71
MA	43.56	19.89
MA	41.23	26.04
MA	45.80	21.68
MA	42.95	25.67
MA	39.06	20.11
MA	41.31	20.68
MA	41.25	25.56
MA	41.64	29.52
MA	41.85	28.12
MA	44.92	27.00
MA	40.30	34.28
MA	43.60	25.92
MA	42.62	29.80
MA	40.44	29.68
MA	41.37	30.48
MA	37.05	28.65
MA	35.65	27.14
MA	40.29	26.51
MA	39.58	24.86
MA	39.68	26.82
MA	38.53	19.76
MA	38.15	28.18
MA	44.81	29.21
MA	38.92	32.67
MA	38.07	31.86
MA	46.08	27.72
MA	37.67	24.25
MA	40.11	17.88
MA	39.39	20.98
MA	43.18	15.52
MA	45.03	14.32
MA	43.63	8.65
MA	43.85	26.99
MA	38.58	29.77
MA	40.28	27.76
MA	37.71	15.29
MA	41.83	16.52
MA	39.46	20.55
MA	37.65	24.05
MA	39.67	26.76
MA	44.11	20.07
MA	44.95	13.03
MA	41.53	23.45
MA	41.67	22.88
MA	32.54	27.97
MA	46.81	12.94
MA	44.70	15.20
MA	41.15	18.72
MA	46.45	21.16
MA	42.41	20.04
MA	37.58	24.37
MA	38.51	25.60
MA	38.74	22.75
MA	39.88	27.90
MA	38.39	23.97
MA	40.53	23.65
MA	41.64	22.30
MA	39.66	22.28
MA	40.85	24.03
MA	32.47	27.60
MA	37.27	24.42
MA	37.93	29.20
MA	35.21	27.12
MA	32.35	25.54
MA	33.49	22.79
MA	31.94	25.39
MA	33.98	23.22
MA	38.73	20.56
MA	33.53	21.71
MA	38.04	20.09
MA	33.06	19.18
MA	35.74	17.62
MA	36.56	21.27
MA	34.19	21.34
MA	36.09	24.91
MA	35.68	23.73
MA	36.24	22.78
MA	32.42	19.01
MA	35.78	19.83
MA	33.65	21.51
MA	28.36	21.29
MA	35.15	20.36
LA	26.53	47.42
LA	26.46	46.95
LA	27.60	49.39
LA	29.48	43.64
LA	29.14	40.98
LA	19.49	36.96
LA	26.87	44.86
LA	28.05	42.74
LA	29.01	41.83
LA	29.96	36.99
LA	28.68	36.66
LA	33.82	32.51
LA	32.06	29.85
LA	27.91	43.39
LA	35.11	16.59
LA	33.94	21.35
LA	31.69	17.89
LA	36.23	18.05
LA	28.81	15.09
LA	31.94	21.44
LA	27.11	21.30
LA	38.30	22.15
LA	37.50	24.68
LA	38.78	23.51
LA	36.60	22.17
LA	35.83	19.97
LA	37.29	24.92
LA	30.27	37.41
LA	29.79	36.59
LA	33.10	35.53
LA	33.19	43.96
LA	27.57	51.24
LA	26.33	49.40
LA	32.61	41.57
LA	36.38	32.86
LA	18.30	38.26
LA	20.67	40.99
LA	31.71	33.61
LA	41.40	15.35
LA	40.18	18.59
LA	37.88	24.58
LA	37.72	21.79
LA	34.96	24.00
LA	37.27	19.04
LA	40.28	16.28
LA	40.02	14.46
LA	40.14	13.72
LA	42.56	14.24
LA	42.50	20.52
LA	42.01	24.97
LA	35.75	23.99
LA	37.43	36.45
LA	36.15	39.16
LA	31.38	37.15
LA	36.46	39.95
LA	36.74	42.81
LA	37.81	34.98
LA	31.62	31.11
LA	39.84	24.15
LA	40.44	14.30
LA	38.88	14.61
LA	39.00	15.37
LA	39.23	25.18
LA	36.51	27.80
LA	39.39	18.46
LA	35.90	23.86
LA	29.69	36.10
LA	36.73	38.21
LA	35.83	36.06
LA	38.02	21.80
LA	37.72	19.88
LA	36.88	19.60
LA	38.92	20.98
LA	38.83	17.78
LA	37.41	22.45
LA	35.14	10.93
LA	42.45	11.21
LA	37.13	16.37
LA	33.30	23.61
LA	40.06	18.73
LA	33.18	34.78
LA	37.33	31.69
LA	34.45	31.97
LA	31.77	30.80
LA	34.43	36.94
LA	37.34	39.50
LA	33.97	31.48
LA	30.77	43.01
LA	36.01	26.43
LA	34.39	36.36
LA	32.95	25.71
LA	30.65	20.90
LA	30.81	26.61
LA	31.22	32.39
LA	31.69	25.52
LA	35.91	24.03
LA	37.02	19.11
MP	24.37	31.52
MP	26.65	22.21
MP	24.63	31.00
MP	36.60	20.75
MP	38.99	22.42
MP	37.76	22.87
MP	34.94	20.92
MP	25.09	19.19
MP	25.66	22.74
MP	26.46	24.13
MP	24.97	23.46
MP	29.35	19.54
MP	30.75	24.15
MP	21.57	22.70
MP	21.34	26.54
MP	27.46	19.92
MP	26.51	26.35
MP	26.62	22.86
MP	27.29	23.34
MP	26.12	21.71
MP	29.07	22.26
MP	23.08	22.71
MP	22.27	12.36
MP	20.34	14.75
MP	24.32	20.16
MP	21.77	29.53
MP	21.66	20.95
MP	24.16	20.88
MP	28.71	10.26
MP	24.76	22.25
MP	26.96	11.72
MP	22.06	19.96
MP	24.59	23.44
MP	20.37	16.81
MP	32.35	14.99
MP	26.82	19.45
MP	26.26	15.51
MP	26.08	20.38
MP	26.07	15.11
MP	28.57	17.37
MP	30.29	10.73
MP	27.00	17.03
MP	25.99	16.14
MP	31.32	15.73
MP	30.80	23.15
MP	29.71	20.37
MP	33.71	19.12
MP	27.35	21.77
MP	27.73	21.11
MP	28.40	18.34
MP	29.89	22.41
MP	28.35	20.09
MP	31.37	17.82
MP	31.81	20.20
MP	34.33	16.26
MP	33.50	24.31
MP	34.08	25.09
MP	34.66	19.44
MP	30.02	27.70
MP	34.53	20.88
MP	31.30	19.44
MP	28.69	22.51
MP	37.03	23.99
MP	35.87	23.16
MP	33.61	22.14
MP	29.31	7.58
MP	37.09	8.11
MP	38.45	6.84
MP	32.81	22.14
MP	31.14	22.13
MP	31.64	23.44
MP	29.76	22.85
MP	30.85	21.09
MP	31.07	19.15
MP	32.97	27.34
MP	32.25	21.86
MP	31.01	20.23
MP	30.97	25.16
MP	30.72	23.10
MP	38.63	16.72
MP	36.37	19.53
MP	31.06	23.94
MP	31.60	20.68
MP	31.06	14.95
MP	29.63	12.41
MP	33.60	11.92
MP	37.38	18.78
MP	34.80	17.67
MP	35.57	17.13
MP	39.06	20.57
MP	36.62	20.08
MP	34.06	26.27
MP	37.95	20.94
MP	36.10	20.31
MP	36.19	17.52
MP	38.68	17.20
MP	35.07	16.42
MP	36.08	18.17
MP	33.65	25.84
MP	31.87	29.48
MP	30.97	20.27
MP	32.91	21.65
MP	33.04	27.58
MP	36.59	21.35
MP	40.13	20.12
MP	36.78	12.33
MP	31.93	13.14
MP	39.91	12.10
MP	36.38	16.88
MP	34.78	19.08
MP	38.12	12.34
MP	37.21	15.51
MP	35.90	13.74
MP	37.52	15.46
MP	34.55	17.37
MP	33.16	14.54
MP	34.46	15.19
MP	36.46	15.75
MP	39.32	15.03
MP	43.99	16.38
MP	37.41	17.95
MP	37.80	14.82
MP	38.04	14.17
LP	47.26	8.58
LP	44.62	8.43
LP	44.68	16.84
LP	24.85	12.93
LP	25.02	12.41
LP	27.75	25.98
LP	26.46	32.14
LP	26.29	33.08
LP	34.50	15.93
LP	32.49	13.53
LP	32.62	22.35
LP	30.25	25.33
LP	27.84	22.11
LP	18.22	28.79
LP	26.65	31.62
LP	24.63	35.33
LP	24.54	29.81
LP	21.37	31.45
LP	22.62	27.15
LP	22.19	27.53
LP	25.25	31.70
LP	24.31	40.48
LP	28.66	31.53
LP	29.87	32.44
LP	32.26	34.27
LP	24.92	16.46
LP	20.95	23.05
LP	24.55	17.68
LP	29.04	25.49
LP	25.31	27.93
LP	24.35	24.93
LP	21.34	23.82
LP	25.96	26.27
LP	22.92	24.96
LP	31.97	32.65
LP	23.07	28.49
LP	23.77	25.00
LP	19.66	31.77
LP	18.75	27.83
LP	20.31	26.00
LP	21.42	27.19
LP	24.78	37.54
LP	24.30	28.58
LP	25.56	31.42
LP	24.14	23.97
LP	24.84	19.02
LP	26.89	15.52
LP	27.51	11.35
LP	29.54	13.15
LP	30.26	12.91
LP	20.10	22.95
LP	24.17	21.36
LP	15.94	28.20
LP	30.98	22.13
LP	33.36	17.66
LP	30.75	20.05
LP	36.83	17.19
LP	55.42	24.60
LP	35.39	17.42
LP	28.36	27.17
LP	29.58	20.57
LP	36.09	17.64
LP	37.67	19.00
LP	36.25	18.68
LP	32.95	23.42
LP	28.18	25.91
LP	17.65	41.58
LP	28.91	28.14
