# Supplementary material for: Three-dimensional architecture of the whole human soleus muscle in vivo
Source: PeerJ. 2018 Apr 18;6:e4610. doi: 10.7717/peerj.4610 (PMC5910694; doi:10.7717/peerj.4610)
Supplement: Data S1 [file peerj-06-4610-s001.zip › cadaver_data/cadaver_data_02.txt]

Compartment	fibre length (mm)	pennation angle (degr)
MA	46.66	18.00
MA	40.64	23.01
MA	45.50	19.98
MA	40.14	19.52
MA	46.19	21.34
MA	44.62	18.41
MA	47.68	19.69
MA	52.69	19.62
MA	47.97	19.56
MA	47.86	21.89
MA	49.68	18.54
MA	50.88	18.23
MA	52.68	16.19
MA	47.04	17.52
MA	45.21	22.58
MA	44.92	21.51
MA	47.83	20.81
MA	50.47	19.89
MA	48.81	17.98
MA	51.70	15.70
MA	53.71	14.87
MA	51.33	18.22
MA	51.94	16.90
MA	49.97	19.03
MA	42.64	24.01
MA	48.24	16.81
MA	49.71	18.40
MA	51.52	17.73
MA	50.97	18.56
MA	50.36	21.91
MA	49.96	20.97
MA	45.72	20.42
MA	47.09	19.26
MA	49.62	20.52
MA	48.11	23.34
MA	51.65	21.66
MA	53.76	18.83
MA	50.11	17.08
MA	50.57	16.85
MA	54.82	19.17
MA	52.28	19.29
MA	43.93	26.41
MA	42.25	22.69
MA	51.92	23.16
MA	52.21	24.78
MA	48.87	28.70
MA	49.25	23.78
MA	47.94	25.17
MA	50.05	25.58
MA	44.90	22.20
MA	48.63	26.26
MA	44.16	27.49
MA	51.17	27.55
MA	54.16	25.95
MA	51.07	23.74
MA	51.67	24.11
MA	52.88	19.00
MA	56.22	26.07
MA	54.98	23.21
MA	47.64	25.85
MA	51.35	19.41
MA	39.77	24.49
MA	48.28	21.13
MA	45.78	25.56
MA	55.05	25.12
MA	58.57	25.50
MA	58.33	24.38
MA	58.97	24.12
MA	61.67	22.60
MA	59.52	21.43
MA	62.24	23.56
MA	52.89	19.23
MA	56.52	10.68
MA	60.58	19.19
MA	53.16	18.59
MA	53.36	13.55
MA	54.66	15.63
MA	54.70	11.75
MA	56.81	15.10
MA	43.95	20.06
MA	56.90	20.65
MA	53.33	13.38
MA	55.21	9.29
MA	52.61	12.83
MA	49.85	15.32
MA	54.80	11.58
MA	52.81	13.69
MA	57.70	8.87
MA	57.97	9.64
MA	57.93	7.24
LA	46.43	17.35
LA	40.56	16.49
LA	34.79	17.65
LA	51.16	14.97
LA	46.97	19.06
LA	44.06	16.10
LA	42.51	10.77
LA	44.56	9.49
LA	38.78	9.52
LA	32.95	7.68
LA	41.75	14.06
LA	46.13	14.21
LA	36.03	16.07
LA	46.94	15.14
LA	46.72	17.23
LA	39.74	21.44
LA	48.62	11.27
LA	48.70	12.06
LA	39.37	15.94
LA	41.74	16.71
LA	49.51	14.09
LA	50.14	14.22
LA	44.39	14.97
LA	43.49	16.98
LA	47.91	15.17
LA	51.97	18.32
LA	41.67	19.28
LA	46.88	17.42
LA	50.95	14.29
LA	48.59	20.37
LA	45.17	18.17
LA	46.57	14.12
LA	48.32	20.50
LA	48.70	18.71
LA	44.52	15.29
LA	41.05	29.69
LA	47.07	23.39
LA	46.46	22.66
LA	47.30	23.45
LA	50.57	24.60
LA	50.87	20.91
LA	48.55	22.01
LA	45.79	19.42
LA	47.85	15.23
LA	48.65	18.52
LA	43.06	18.31
LA	49.69	14.69
LA	50.37	22.78
LA	47.75	23.37
LA	47.49	24.96
LA	48.46	25.61
LA	52.60	22.24
LA	54.27	19.96
LA	60.78	23.92
LA	53.62	23.25
LA	40.81	16.99
LA	40.67	20.23
LA	49.78	20.17
MP	51.17	13.74
MP	45.64	16.22
MP	45.19	16.78
MP	49.32	15.06
MP	45.27	15.65
MP	48.67	14.36
MP	51.13	15.71
MP	45.08	17.23
MP	45.74	14.33
MP	47.52	16.31
MP	51.94	17.18
MP	41.06	17.81
MP	52.95	15.26
MP	46.21	14.19
MP	45.02	15.31
MP	43.17	16.30
MP	44.17	15.11
MP	42.92	16.44
MP	38.39	14.63
MP	47.04	15.60
MP	42.09	14.81
MP	40.39	15.35
MP	44.44	16.45
MP	42.63	17.35
MP	40.81	16.96
MP	42.26	15.82
MP	43.19	17.51
MP	43.00	16.77
MP	44.99	16.19
MP	42.17	17.63
MP	46.22	15.94
MP	45.21	15.51
MP	45.25	16.17
MP	44.37	17.93
MP	39.22	19.32
MP	41.36	17.74
MP	47.21	15.85
MP	48.13	17.49
MP	43.77	16.90
MP	47.18	19.20
MP	44.41	18.29
MP	43.73	15.67
MP	41.27	15.94
MP	39.68	16.34
MP	40.71	17.77
MP	42.89	17.90
MP	43.71	15.59
MP	49.53	15.66
MP	47.79	16.02
MP	46.18	15.78
MP	43.14	18.07
MP	44.50	16.62
MP	43.96	20.04
MP	44.33	20.56
MP	46.81	14.03
MP	43.57	16.97
MP	43.08	16.77
MP	43.23	16.17
MP	41.33	18.85
MP	45.37	17.87
MP	45.88	17.94
MP	44.05	19.08
MP	40.21	22.49
MP	42.13	21.90
MP	43.67	21.06
MP	44.45	23.11
MP	41.97	20.45
MP	44.45	19.39
MP	46.65	19.26
MP	46.27	19.69
MP	39.35	18.50
MP	47.15	19.70
MP	46.02	19.34
MP	42.35	19.88
MP	42.27	22.28
MP	41.76	19.78
MP	42.36	20.10
MP	42.46	22.57
MP	41.11	21.43
MP	38.48	20.94
MP	40.52	21.74
MP	36.18	19.75
MP	46.36	19.51
MP	41.98	17.87
MP	42.58	18.56
MP	42.34	16.75
MP	49.55	12.24
MP	42.87	20.98
MP	44.56	20.05
MP	43.12	21.20
MP	39.88	21.84
MP	41.06	23.23
MP	42.94	21.12
MP	45.06	19.10
MP	43.06	19.91
MP	43.78	17.12
MP	41.87	17.68
MP	41.68	17.27
MP	42.43	16.49
MP	39.58	17.39
MP	42.83	17.80
MP	46.27	13.91
MP	45.17	15.80
MP	41.23	18.17
MP	42.72	15.09
MP	43.71	16.08
MP	46.30	18.03
MP	42.14	16.69
MP	44.13	18.94
MP	43.06	17.58
MP	39.37	17.83
MP	41.47	19.90
MP	43.77	18.26
MP	39.78	19.94
MP	45.55	16.21
MP	42.00	18.99
MP	42.03	14.86
MP	42.35	20.30
MP	43.73	21.97
MP	41.23	16.19
MP	40.26	15.42
MP	43.07	19.75
MP	42.74	20.86
MP	39.65	19.62
MP	45.98	12.44
MP	43.15	13.19
MP	44.12	17.90
MP	43.60	15.36
MP	51.39	10.92
MP	48.40	19.40
MP	38.65	17.79
MP	39.28	17.24
MP	41.49	18.95
MP	45.90	12.40
MP	48.53	10.07
MP	45.71	11.36
MP	42.66	17.69
MP	42.09	16.19
MP	42.67	18.01
MP	44.95	18.19
MP	48.23	12.95
MP	44.20	13.03
MP	50.45	14.64
MP	45.84	16.95
MP	42.04	17.80
MP	41.01	13.97
MP	41.86	10.47
MP	35.87	12.35
MP	42.63	10.52
MP	45.73	10.31
MP	49.48	8.46
MP	45.25	13.95
MP	44.05	14.19
MP	41.93	15.58
MP	39.32	12.50
MP	39.58	11.57
MP	42.82	8.83
MP	47.03	9.43
MP	45.99	10.30
MP	49.93	12.12
MP	44.73	11.88
MP	50.77	8.16
LP	43.76	11.21
LP	40.20	11.43
LP	40.32	10.73
LP	42.61	12.98
LP	41.89	13.36
LP	46.92	11.36
LP	45.54	12.64
LP	45.40	12.39
LP	43.12	11.92
LP	46.67	12.47
LP	45.38	9.61
LP	45.89	12.23
LP	38.97	11.75
LP	40.97	13.22
LP	48.26	11.66
LP	46.28	11.41
LP	45.40	12.89
LP	43.86	10.38
LP	43.39	11.18
LP	44.02	9.96
LP	46.91	10.89
LP	43.18	10.09
LP	44.03	11.69
LP	40.73	12.62
LP	43.79	13.85
LP	39.16	12.44
LP	38.44	12.27
LP	40.84	15.77
LP	44.58	13.06
LP	41.44	12.67
LP	40.88	9.73
LP	42.75	12.92
LP	44.10	12.41
LP	39.46	13.35
LP	40.69	17.06
LP	37.03	19.09
LP	39.72	15.72
LP	41.97	12.69
LP	36.80	13.71
LP	42.35	12.34
LP	40.34	11.67
LP	41.80	11.21
LP	44.21	12.41
LP	42.95	11.28
LP	41.98	12.19
LP	42.64	11.45
LP	36.50	14.27
LP	40.27	13.97
LP	37.25	17.46
LP	37.43	13.56
LP	37.15	14.03
LP	35.48	11.65
LP	39.33	12.57
LP	44.73	8.94
LP	41.81	14.85
LP	40.29	12.19
LP	40.06	11.67
LP	49.32	8.92
LP	38.40	13.01
LP	37.81	16.13
LP	34.64	15.09
LP	38.13	13.40
LP	36.21	15.82
LP	38.02	14.92
LP	39.28	14.88
LP	36.53	16.32
LP	40.48	13.81
LP	39.23	14.10
LP	41.65	14.36
LP	39.83	14.34
LP	34.84	14.80
LP	42.81	13.17
LP	40.18	13.69
LP	48.49	9.69
LP	35.90	16.54
LP	42.33	14.04
LP	41.26	14.05
LP	41.14	13.20
LP	41.88	11.40
LP	44.23	10.63
LP	39.40	14.08
LP	39.06	14.90
LP	37.06	14.24
LP	38.39	11.52
LP	38.01	11.66
LP	36.91	13.67
LP	39.32	8.11
LP	39.32	14.29
LP	41.44	10.72
LP	43.41	7.39
LP	38.11	13.17
LP	37.77	15.20
LP	41.62	18.28
LP	42.10	17.06
LP	41.42	15.30
LP	37.95	18.64
LP	39.85	15.09
LP	35.96	17.80
LP	35.80	16.73
LP	34.53	18.20
LP	34.29	18.58
LP	35.17	16.84
LP	18.44	13.29
LP	45.83	14.18
LP	39.48	15.87
LP	43.31	14.56
LP	41.72	14.94
LP	41.61	17.21
LP	38.68	15.92
LP	41.51	13.76
LP	40.27	12.94
LP	37.47	16.64
LP	34.83	17.02
LP	33.59	16.90
LP	30.20	18.62
LP	35.97	18.02
LP	39.92	17.70
LP	36.37	15.92
LP	38.41	16.09
LP	34.25	19.96
LP	38.69	18.60
LP	38.22	15.80
LP	36.35	17.54
LP	32.44	16.67
LP	38.39	20.23
LP	34.89	23.36
LP	41.04	19.14
LP	41.57	18.71
LP	38.44	19.08
LP	35.23	20.49
LP	38.47	18.64
LP	41.53	19.39
LP	40.44	16.48
LP	38.68	19.38
LP	45.48	18.88
LP	40.31	16.29
LP	35.67	19.76
LP	37.99	19.31
LP	37.58	15.78
LP	35.29	15.87
LP	34.55	16.61
LP	38.58	16.58
LP	36.48	19.97
LP	40.58	14.27
LP	45.41	12.06
LP	42.91	12.63
LP	40.14	17.60
LP	40.03	18.35
LP	37.47	19.46
LP	49.59	18.00
LP	42.87	18.99
LP	40.81	19.31
LP	41.01	19.14
LP	42.56	20.35
LP	39.79	19.97
LP	43.20	18.34
LP	32.53	22.56
LP	38.71	21.80
LP	37.61	19.74
LP	35.44	18.90
LP	36.99	20.33
LP	48.59	13.80
LP	35.37	12.53
LP	37.91	8.51
LP	41.92	14.82
LP	37.27	17.90
LP	42.96	13.91
LP	44.21	15.16
LP	37.90	17.81
LP	33.27	24.58
LP	34.18	23.20
LP	32.23	29.82
LP	36.89	18.67
LP	43.18	18.57
LP	44.34	19.84
LP	45.42	16.00
LP	43.33	15.64
LP	42.37	14.51
LP	40.22	19.70
LP	40.80	16.72
LP	39.74	17.95
LP	40.11	17.97
LP	42.62	19.35
LP	40.20	18.26
LP	37.70	19.08
LP	41.00	18.49
LP	38.43	22.54
LP	41.36	21.30
LP	42.59	16.45
LP	37.56	17.94
LP	45.83	18.25
LP	42.69	21.73
LP	42.70	24.39
LP	48.64	12.95
LP	46.85	17.06
LP	40.08	15.84
LP	40.07	16.84
LP	40.06	15.78
LP	41.68	13.90
LP	47.51	16.42
LP	40.63	18.95
LP	40.39	21.90
LP	40.21	20.51
LP	40.59	17.31
LP	41.46	14.29
LP	38.03	21.19
LP	41.68	19.77
LP	39.15	19.83
LP	41.01	16.37
LP	42.48	15.01
LP	42.83	15.58
LP	47.61	15.85
LP	42.63	15.43
LP	42.69	16.76
LP	40.69	20.41
LP	45.06	20.48
LP	42.77	16.25
LP	42.95	14.69
LP	54.64	13.60
LP	49.17	14.59
LP	49.73	9.50
LP	43.60	14.55
LP	44.07	17.03
LP	48.83	11.24
LP	41.99	15.87
LP	42.56	13.90
LP	45.19	15.86
LP	45.89	15.53
LP	50.70	15.37
LP	47.70	17.36
LP	56.26	14.60
LP	45.10	14.46
LP	46.92	12.17
LP	49.32	13.01
LP	46.09	17.46
LP	50.11	16.40
LP	42.70	14.09
LP	41.52	15.19
LP	40.54	13.14
LP	46.50	16.95
LP	41.95	17.11
LP	44.06	15.30
LP	38.49	14.51
LP	42.96	20.15
LP	50.06	16.87
LP	52.61	15.17
LP	47.18	18.28
LP	46.14	16.89
LP	44.82	17.47
LP	53.16	16.27
LP	43.66	19.60
LP	42.25	16.13
LP	41.94	13.33
LP	47.74	14.55
LP	46.68	14.76
LP	42.41	11.01
LP	45.64	13.00
LP	47.96	14.02
LP	45.57	13.68
LP	45.19	17.00
LP	46.47	14.94
LP	49.64	17.41
LP	49.62	14.62
LP	49.00	14.39
LP	41.82	10.76
LP	49.69	16.03
LP	50.67	17.11
LP	49.74	15.98
LP	48.19	15.44
LP	49.53	16.37
LP	51.96	13.44
LP	49.10	14.43
LP	47.63	15.69
LP	48.28	14.79
LP	45.54	9.55
LP	45.94	8.31
LP	43.82	12.07
LP	49.62	13.86
LP	32.54	8.74
LP	50.48	6.94
LP	49.20	7.89
LP	48.73	8.11
LP	47.22	7.26
LP	50.92	6.61
LP	43.51	8.23
LP	45.32	2.94
LP	46.23	5.82
LP	43.82	14.15
LP	50.08	4.84
LP	49.14	3.94
LP	49.72	7.19
LP	48.90	4.27
LP	45.97	2.91
LP	46.36	4.75
