# Supplementary material for: Three-dimensional architecture of the whole human soleus muscle in vivo
Source: PeerJ. 2018 Apr 18;6:e4610. doi: 10.7717/peerj.4610 (PMC5910694; doi:10.7717/peerj.4610)
Supplement: Data S1 [file peerj-06-4610-s001.zip › cadaver_data/readme.txt]

---------------------------------
         Cadaver data
---------------------------------

The text-files contain fascicle length and pennation angle measurements obtained through 3D digitisation and dissection of the soleus muscles of a 67-year old male (cadaver_data_01.txt; muscle length: 36.5cm) and a 90-year old male (cadaver_data_02.txt; muscle length: 32 cm). Each row contains the measurements of one fascicle. The columns are:

Column 1: compartment to which the fascicle belongs (MA = medial-anterior, MP = medial-posterior, LA = lateral-anterior, LP = lateral-posterior) 
Column 2: fascicle length in mm
Column 3: pennation angle relative to the muscle's long axis in degrees.
